# Supplementary material for: Automated PD-L1 Scoring Using Artificial Intelligence in Head and Neck Squamous Cell Carcinoma
Source: Cancers (Basel). 2021 Aug 31;13(17):4409. doi: 10.3390/cancers13174409 (PMC8431396; doi:10.3390/cancers13174409)
Supplement: Supplementary file 1 [file cancers-13-04409-s001.zip › cancers-1313040-supplementary/cancers-1313040-supplementary material final/cancers-1313040-supplementary material 1/File S1. Contains the source code used in this study/dependency/README.md]

# Dependency
The following dependencies must be included:
- OpenSlide for MATLAB: https://github.com/openslide/openslide
- Stain Normalisation Toolbox v2.2: https://warwick.ac.uk/fac/cross_fac/tia/software/sntoolbox/
- Following MATLAB functions:
  - edit(fullfile(matlabroot,'examples','nnet','main','freezeWeights.m'))
  - edit(fullfile(matlabroot,'examples','nnet','main','createLgraphUsingConnections.m'))
- Following Groovy scripts:
  - QuPath-Import binary masks.groovy: https://gist.github.com/petebankhead/f807395f5d4f4bf0847584458ab50277
  - Estimate_background_values.groovy: See supplementary - https://doi.org/10.1038/s41598-017-17204-5
