# Supplementary material for: Automated PD-L1 Scoring Using Artificial Intelligence in Head and Neck Squamous Cell Carcinoma
Source: Cancers (Basel). 2021 Aug 31;13(17):4409. doi: 10.3390/cancers13174409 (PMC8431396; doi:10.3390/cancers13174409)
Supplement: Supplementary file 1 [file cancers-13-04409-s001.zip › cancers-1313040-supplementary/cancers-1313040-supplementary material final/cancers-1313040-supplementary material 1/File S1. Contains the source code used in this study/models/HNSCC_MLP_LYM_TUM_STR.json]

{
  "object_classifier_type": "OpenCVMLClassifier",
  "featureExtractor": {
    "feature_extractor_type": "NormalizedFeatureExtractor",
    "featureExtractor": {
      "feature_extractor_type": "DefaultFeatureExtractor",
      "measurements": [
        "Detection probability",
        "Nucleus: Area µm^2",
        "Nucleus: Length µm",
        "Nucleus: Circularity",
        "Nucleus: Solidity",
        "Nucleus: Max diameter µm",
        "Nucleus: Min diameter µm",
        "Cell: Area µm^2",
        "Cell: Length µm",
        "Cell: Circularity",
        "Cell: Solidity",
        "Cell: Max diameter µm",
        "Cell: Min diameter µm",
        "Nucleus/Cell area ratio",
        "Hematoxylin: Nucleus: Mean",
        "Hematoxylin: Nucleus: Median",
        "Hematoxylin: Nucleus: Min",
        "Hematoxylin: Nucleus: Max",
        "Hematoxylin: Nucleus: Std.Dev.",
        "Hematoxylin: Cytoplasm: Mean",
        "Hematoxylin: Cytoplasm: Median",
        "Hematoxylin: Cytoplasm: Min",
        "Hematoxylin: Cytoplasm: Max",
        "Hematoxylin: Cytoplasm: Std.Dev.",
        "Hematoxylin: Membrane: Mean",
        "Hematoxylin: Membrane: Median",
        "Hematoxylin: Membrane: Min",
        "Hematoxylin: Membrane: Max",
        "Hematoxylin: Membrane: Std.Dev.",
        "Hematoxylin: Cell: Mean",
        "Hematoxylin: Cell: Median",
        "Hematoxylin: Cell: Min",
        "Hematoxylin: Cell: Max",
        "Hematoxylin: Cell: Std.Dev.",
        "Smoothed: 25 µm: Detection probability",
        "Smoothed: 25 µm: Nucleus: Area µm^2",
        "Smoothed: 25 µm: Nucleus: Length µm",
        "Smoothed: 25 µm: Nucleus: Circularity",
        "Smoothed: 25 µm: Nucleus: Solidity",
        "Smoothed: 25 µm: Nucleus: Max diameter µm",
        "Smoothed: 25 µm: Nucleus: Min diameter µm",
        "Smoothed: 25 µm: Cell: Area µm^2",
        "Smoothed: 25 µm: Cell: Length µm",
        "Smoothed: 25 µm: Cell: Circularity",
        "Smoothed: 25 µm: Cell: Solidity",
        "Smoothed: 25 µm: Cell: Max diameter µm",
        "Smoothed: 25 µm: Cell: Min diameter µm",
        "Smoothed: 25 µm: Nucleus/Cell area ratio",
        "Smoothed: 25 µm: Hematoxylin: Nucleus: Mean",
        "Smoothed: 25 µm: Hematoxylin: Nucleus: Median",
        "Smoothed: 25 µm: Hematoxylin: Nucleus: Min",
        "Smoothed: 25 µm: Hematoxylin: Nucleus: Max",
        "Smoothed: 25 µm: Hematoxylin: Nucleus: Std.Dev.",
        "Smoothed: 25 µm: Hematoxylin: Cytoplasm: Mean",
        "Smoothed: 25 µm: Hematoxylin: Cytoplasm: Median",
        "Smoothed: 25 µm: Hematoxylin: Cytoplasm: Min",
        "Smoothed: 25 µm: Hematoxylin: Cytoplasm: Max",
        "Smoothed: 25 µm: Hematoxylin: Cytoplasm: Std.Dev.",
        "Smoothed: 25 µm: Hematoxylin: Membrane: Mean",
        "Smoothed: 25 µm: Hematoxylin: Membrane: Median",
        "Smoothed: 25 µm: Hematoxylin: Membrane: Min",
        "Smoothed: 25 µm: Hematoxylin: Membrane: Max",
        "Smoothed: 25 µm: Hematoxylin: Membrane: Std.Dev.",
        "Smoothed: 25 µm: Hematoxylin: Cell: Mean",
        "Smoothed: 25 µm: Hematoxylin: Cell: Median",
        "Smoothed: 25 µm: Hematoxylin: Cell: Min",
        "Smoothed: 25 µm: Hematoxylin: Cell: Max",
        "Smoothed: 25 µm: Hematoxylin: Cell: Std.Dev.",
        "Smoothed: 25 µm: Nearby detection counts"
      ]
    },
    "normalizer": {
      "offsets": [
        -0.5000014901161194,
        -5.9506025314331055,
        -10.576181411743164,
        -0.355892151594162,
        -0.6289758086204529,
        -3.6751599311828613,
        -2.3212642669677734,
        -10.57194995880127,
        -14.291882514953613,
        -0.3654802143573761,
        -0.6323305368423462,
        -5.119849681854248,
        -3.1017396450042725,
        -0.0590379536151886,
        -0.07866845279932022,
        -0.06432673335075378,
        0.0015673802699893713,
        -0.19200898706912994,
        -0.015578812919557095,
        -0.039652351289987564,
        -0.02957283705472946,
        0.0015673802699893713,
        -0.14844992756843567,
        -0.017067989334464073,
        -0.03181867301464081,
        -0.02691400796175003,
        0.0015673802699893713,
        -0.06240450218319893,
        -0.0064566112123429775,
        -0.055538371205329895,
        -0.03295411542057991,
        0.0015673802699893713,
        -0.1937623769044876,
        -0.025875207036733627,
        -0.5022539496421814,
        -10.003429412841797,
        -11.85609245300293,
        -0.5397917628288269,
        -0.8318328261375427,
        -4.210619926452637,
        -2.8199803829193115,
        -35.0504264831543,
        -22.9920654296875,
        -0.6506891250610352,
        -0.8699373602867126,
        -8.440351486206055,
        -5.970292568206787,
        -0.07075957208871841,
        -0.10762052237987518,
        -0.06432673335075378,
        0.0015673802699893713,
        -0.19200898706912994,
        -0.019458092749118805,
        -0.04630786553025246,
        -0.031163977459073067,
        0.0015673802699893713,
        -0.16996534168720245,
        -0.019118307158350945,
        -0.03635667264461517,
        -0.0296051986515522,
        0.0015673802699893713,
        -0.07869455218315125,
        -0.00844870787113905,
        -0.07104295492172241,
        -0.03346674516797066,
        0.0015673802699893713,
        -0.2222071886062622,
        -0.0306808240711689,
        -0.0
      ],
      "scales": [
        2.4356717000136614,
        0.0019204325485969518,
        0.01374248087836672,
        1.586707502319337,
        2.695242044142153,
        0.03695254095853512,
        0.04839970374235296,
        9.93091686433986E-4,
        0.009976269236499288,
        1.5948073278062538,
        2.719834253874948,
        0.0282092263741212,
        0.03349382559246694,
        1.0627421199845555,
        0.5864618158415719,
        0.53213464967907,
        0.8286673514189105,
        0.25988466122721304,
        1.2181368513585582,
        0.7008467635350378,
        0.6891698624665912,
        1.01152124094708,
        0.2558749068591566,
        1.4370723823892277,
        0.7215368437990578,
        0.6997430077053687,
        1.01152124094708,
        0.25036270493203244,
        1.2021809054425847,
        0.6452157280355921,
        0.6174234373869906,
        1.01152124094708,
        0.258876402386161,
        1.3207254172216585,
        2.585052159539285,
        0.0019813190030542487,
        0.014309465165016364,
        2.2535836650130032,
        5.946463730299071,
        0.03973243988493168,
        0.05071394779262623,
        0.0010400941693414509,
        0.011132286697489842,
        2.925464307074765,
        7.688602985487759,
        0.03232596864364764,
        0.037793612059372074,
        2.11955747779887,
        0.761885273711776,
        0.7203790956381,
        1.247910214538566,
        0.3590011711147037,
        1.7207891009306817,
        0.9622312086235414,
        0.9504903169629573,
        2.8565305556072382,
        0.395210565199013,
        1.962502259202283,
        0.9585580392007025,
        0.9393121998484288,
        2.552408797034055,
        0.44131057267694057,
        1.7792511501659984,
        0.8965562093212964,
        0.8540528115123585,
        2.8565305556072382,
        0.36293582727341206,
        1.6750234408348137,
        0.019230769230769232
      ],
      "missingValue": 0.0
    }
  },
  "classifier": {
    "class": "ANN_MLP",
    "statmodel": {
      "format": 3,
      "layer_sizes": [
        69,
        3
      ],
      "activation_function": "SIGMOID_SYM",
      "f_param1": 1.0,
      "f_param2": 1.0,
      "min_val": -9.4999999999999996e-01,
      "max_val": 9.4999999999999996e-01,
      "min_val1": -9.7999999999999998e-01,
      "max_val1": 9.7999999999999998e-01,
      "training_params": {
        "train_method": "RPROP",
        "dw0": 1.0000000000000001e-01,
        "dw_plus": 1.2000000000000000e+00,
        "dw_minus": 5.0000000000000000e-01,
        "dw_min": 1.1920928955078125e-07,
        "dw_max": 50.0,
        "term_criteria": {
          "epsilon": 1.0000000000000000e-02,
          "iterations": 1000
        }
      },
      "input_scale": [
        5.3606156636915738e+00,
        -2.1405806498519118e+00,
        2.8902705631917524e+01,
        -1.0828855108614881e+00,
        1.4660876025580690e+01,
        -1.5476413473993076e+00,
        9.9080649353253172e+00,
        -8.5188242169178068e+00,
        1.2213102040070261e+01,
        -1.1956301067156920e+01,
        1.3273762136342091e+01,
        -1.4343236925704446e+00,
        1.7641576589937177e+01,
        -2.1809458991586248e+00,
        1.5609066054980165e+01,
        -1.1591957407343394e+00,
        9.8042182033898317e+00,
        -1.9614440046459356e+00,
        8.1931713260172039e+00,
        -5.8431643237587085e+00,
        1.3885031048917334e+01,
        -1.2722062228707612e+01,
        9.8388242053965485e+00,
        -2.0784533356922772e+00,
        1.0139864417461368e+01,
        -1.9415015920760039e+00,
        7.9841147090135589e+00,
        -2.4089921037149735e+00,
        6.0536027393122200e+00,
        -2.9954922848073937e+00,
        6.5183270812622043e+00,
        -3.0100816503629453e+00,
        6.9984203658827084e+00,
        -1.6745235444849800e+00,
        6.5586303566105411e+00,
        -2.4037337830156895e+00,
        7.9908325291573741e+00,
        -2.4344154610338435e+00,
        7.5442049093202472e+00,
        -1.9595667878914487e+00,
        7.2699203242309292e+00,
        -1.6510066131954837e+00,
        2.2508960368105615e+01,
        -5.4793058372234416e-01,
        7.6360442242777591e+00,
        -2.2275662016024715e+00,
        5.7297586225531489e+00,
        -2.1032853470649480e+00,
        7.2883234695780903e+00,
        -1.9388290395428367e+00,
        7.1900387672651780e+00,
        -1.5999400884231503e+00,
        1.9429832369273392e+01,
        -6.8811192798601084e-01,
        7.9677921698606511e+00,
        -2.0946285539134708e+00,
        6.1759935354309983e+00,
        -1.9960048988632995e+00,
        6.7494340644765627e+00,
        -2.3226552242570295e+00,
        6.0263539938529211e+00,
        -1.9227281958865612e+00,
        2.2758192710840966e+01,
        -5.4680128105011194e-01,
        6.3717360858354741e+00,
        -2.3879090713934752e+00,
        5.6028336697410861e+00,
        -2.5099499085637653e+00,
        9.9271587390885792e+00,
        -4.1397852596795923e+00,
        3.2563062174715029e+01,
        -9.8921932123824974e-01,
        1.6576852359528402e+01,
        -1.5106327468810854e+00,
        1.6118938745528453e+01,
        -1.2976585518467855e+01,
        2.1388786303576801e+01,
        -2.0387808325641330e+01,
        1.4641317589040636e+01,
        -1.3827931304702723e+00,
        2.0932118820558600e+01,
        -2.1698810096428836e+00,
        1.6424796023512421e+01,
        -8.4218965258011669e-01,
        9.9098065012144296e+00,
        -1.2386622932452227e+00,
        7.3725172645755244e+00,
        -3.4332375968431363e+00,
        1.2492455250670782e+01,
        -9.5357457842553597e+00,
        9.8752253744619711e+00,
        -1.3208321075005693e+00,
        1.0345244049901783e+01,
        -1.0900617461838835e+00,
        5.5870341382484323e+00,
        -3.2443986281713015e+00,
        5.2304147609956315e+00,
        -3.2483499934995712e+00,
        5.4763066010381367e+00,
        -3.4248561497761014e+00,
        7.9045983537236406e+00,
        -2.8500942643610307e+00,
        5.6919692843042968e+00,
        -2.8832775968816731e+00,
        6.9265922915257674e+00,
        -2.9373641799655634e+00,
        6.6977914337865689e+00,
        -2.3555746808145370e+00,
        6.8859930417391633e+00,
        -2.1552950551466341e+00,
        1.1752164689492506e+01,
        -8.1569546918233105e-01,
        6.0805569866170694e+00,
        -2.6941674346097977e+00,
        4.8569899048164125e+00,
        -2.4254708899030160e+00,
        6.7057930719495182e+00,
        -2.3591486497965106e+00,
        7.0632233735576291e+00,
        -2.1091827622049011e+00,
        1.1495439286027777e+01,
        -1.0326053056680362e+00,
        5.5444457720708309e+00,
        -2.5458147803955979e+00,
        4.9757062706415818e+00,
        -2.3801657866263999e+00,
        5.4062394014927211e+00,
        -2.5192634443523314e+00,
        5.1769908236188602e+00,
        -2.2936451626686960e+00,
        1.1860567030973462e+01,
        -8.1175127740715913e-01,
        5.4104060126380711e+00,
        -2.7897290479934265e+00,
        4.9558630931235435e+00,
        -2.7803083450580179e+00,
        4.4634881292194342e+00,
        -2.2103155149458882e+00
      ],
      "output_scale": [
        1.0,
        0.0,
        1.0,
        0.0,
        1.0,
        0.0
      ],
      "inv_output_scale": [
        1.0,
        0.0,
        1.0,
        0.0,
        1.0,
        0.0
      ],
      "weights": [
        [
          -1.8311271408409524e-01,
          -1.1219697646450388e-01,
          -3.8391985787705102e-01,
          -8.9679687450730794e-02,
          -1.4925047076619320e+00,
          4.0594444929351381e-01,
          2.0726857341228294e-01,
          -7.3047439386758520e-02,
          -8.5250472530034926e-01,
          -1.7394772074737352e-01,
          4.2934658603704684e-01,
          1.9592514308736209e-01,
          -7.7960833179218425e-02,
          4.9828836518113612e-01,
          -1.2780433143941994e-01,
          6.5990269990581829e-02,
          -1.2702317468189062e-02,
          -1.1613013158544601e+00,
          8.3708998910181309e-01,
          -2.5159626925913831e-01,
          -5.6659108199190777e-01,
          -5.9352155943560270e-01,
          -3.4087132212767662e-01,
          8.7144425332635911e-01,
          -5.2594109788605625e-02,
          4.8852880365898094e-01,
          1.8432192647321233e-01,
          5.8416889043581677e-01,
          -4.4504529024000461e-01,
          -1.2692384598877537e-01,
          -3.9301412556499943e-01,
          -1.1428185125803445e+00,
          -8.8103790218113348e-02,
          2.1525067742681372e-01,
          -6.3053919128089408e-01,
          7.3798992234465211e-01,
          7.7245930462177692e-01,
          -1.9201086337904788e-01,
          -1.4533832858321311e-01,
          -7.3559278432830177e-01,
          -3.6006103004913420e-01,
          5.6253934803591088e-01,
          -2.6708462631879853e-01,
          -1.8080926693617344e-01,
          9.3291118011338126e-01,
          -5.0642877530774422e-01,
          -1.9061671908601058e-02,
          1.2102744818079514e-01,
          -6.4263891222431668e-01,
          1.4222118526468713e-01,
          -3.9572541480082088e-02,
          1.4857531725448397e-01,
          -1.8664511709899362e-01,
          -3.8981805937966751e-01,
          -4.8852078265863169e-01,
          -3.7208143816411382e-01,
          4.1390785101743149e-01,
          1.3792811860874440e-01,
          8.3396968561509591e-02,
          -3.2492867607781201e-01,
          1.0225888193238186e+00,
          -1.2556435882883094e-01,
          -4.9565735448760828e-01,
          -5.0380152002407808e-01,
          3.0174926246387422e-02,
          -5.1380167391139556e-02,
          2.2972557452999925e-01,
          -9.2643944274227086e-01,
          -8.8712386694529544e-01,
          -9.9583925521462446e-02,
          -4.6585498675059678e-01,
          4.9762314168307559e-01,
          9.5499591785880356e-01,
          -4.6181667116193370e-01,
          3.4626589647980843e-01,
          -6.4998116996609656e-01,
          -1.3892766956327721e-01,
          -2.9608106745141327e-01,
          -1.4418767194390414e-01,
          -1.0679906602184990e+00,
          1.7428902384128694e-02,
          -4.2734481837524718e-01,
          2.3873036517711860e-01,
          7.3520087349275409e-01,
          1.2484633614589189e+00,
          3.1829387150189035e-02,
          -2.7789678774547272e-03,
          -6.8049206348099744e-01,
          6.6391702666057451e-01,
          -5.0754091872170670e-02,
          -6.6860922880523077e-01,
          9.2418207831201149e-01,
          1.5274303292532790e-01,
          5.2228801109314593e-01,
          5.9952963143479143e-01,
          2.0789079563854330e-02,
          1.5568574137283131e-01,
          4.9681847349121933e-01,
          7.3063264657888732e-02,
          5.9012788931354132e-01,
          5.4121658282061891e-01,
          -8.0569573063898481e-01,
          -1.1924450348153359e+00,
          9.7965717980962475e-01,
          3.6148425086036939e-03,
          -2.0283114565404765e+00,
          -2.9203099292414834e+00,
          2.0749072436744433e+00,
          8.4527776708645586e-02,
          -1.4298103624628924e+00,
          -2.3998993345536596e-01,
          3.0267422410273390e+00,
          -1.8222057442823743e+00,
          -2.9272702360788100e-01,
          4.1142464892582037e-01,
          -1.3093069533021151e-01,
          4.5376914431452936e-01,
          6.4914454264979682e-01,
          -3.1601334661323099e-01,
          5.4255547379749069e-01,
          -5.1574346694850903e-01,
          -1.7439120502193268e+00,
          1.5742530792914426e+00,
          -7.1486918711335701e+00,
          2.5660634128518161e+00,
          5.7473392340733098e-01,
          -1.9632500921714863e-01,
          1.7978188494930963e-01,
          1.3128331333504037e-01,
          -2.8029434271126585e-02,
          8.0458810566180716e-01,
          4.0690241779332265e-01,
          -2.0242815429699990e+00,
          1.1531679243500061e+00,
          -2.1778800044814833e-01,
          7.6430324365131891e-02,
          1.5317182992757844e-01,
          8.3391911136841734e-01,
          -1.0699392649898540e+00,
          9.1613671559857635e-01,
          -7.8738288310860605e-01,
          -9.1156534350659901e-01,
          2.5592932873124741e-01,
          6.3333184385519325e-01,
          6.0542062654308804e-01,
          -1.0389502295813111e+00,
          -6.8927971688995193e-01,
          8.5199022142570857e-01,
          4.8522107018521859e-01,
          1.0019335697279890e+00,
          3.5502371584410630e-01,
          -4.0721830278359611e-01,
          -9.2929020085211034e-02,
          6.7848531866483308e-01,
          -3.8971762280457817e-01,
          1.9608852296293050e-01,
          -2.2795054028628042e-01,
          2.8426578627351146e-01,
          -9.3591081064681236e-01,
          1.0246082940377543e+00,
          2.5338560399947857e-01,
          -1.1763055535904052e+00,
          -2.1467335093771744e-01,
          -1.4971951565269794e+00,
          2.3702415976051600e-01,
          -2.6902867846456419e-01,
          -9.4594939144835610e-01,
          6.6912477432859707e-01,
          3.6118252455472427e-01,
          -3.7487609164777896e-01,
          8.8875842594366011e-02,
          -3.5611408455328453e-02,
          -5.2562725429643897e-01,
          6.0526795017168378e-01,
          1.3154070478677244e+00,
          -2.1583864379906409e-01,
          -2.7240515205774218e-01,
          9.8578367615848939e-01,
          -2.8048129170894925e-01,
          -2.6672261696791419e-02,
          6.0917782276928001e-01,
          -4.1916921533916995e-01,
          6.8825059967724800e-01,
          5.4331958224063601e-02,
          5.5718984315364373e-02,
          -3.0287459160748648e-01,
          2.3296004949867782e-01,
          4.3702982385525918e-01,
          6.3000622521506711e-01,
          3.9031020103329256e-01,
          -2.0163880391702405e-02,
          1.5752848443820924e-01,
          -3.0398191121680057e-01,
          -7.4432081721848464e-01,
          3.8629703705972346e-01,
          -6.6259524920928048e-01,
          2.9237151897097424e-01,
          -5.4608004876911953e-01,
          1.0050823219146696e+00,
          4.0605594069956133e-02,
          -2.1830582624910949e-01,
          -4.7648183805998834e-01,
          2.6398441042846033e-01,
          -5.1039519719933357e-01,
          5.8462533979266662e-01,
          3.0720379336728404e-01,
          3.4563714282680813e-01,
          6.8448073578298745e+00,
          -9.3923684232370714e+00,
          -4.1081596809438787e+00
        ]
      ]
    }
  },
  "pathClasses": [
    {
      "name": "LYM",
      "colorRGB": -16776961
    },
    {
      "name": "STR",
      "colorRGB": -16711936
    },
    {
      "name": "TUM",
      "colorRGB": -65536
    }
  ],
  "requestProbabilityEstimate": false,
  "filter": "CELLS",
  "timestamp": 1616894391952
}
